# Supplementary material for: Using Vitek MS v3.0 To Identify Nontuberculous Mycobacteria in Liquid Media in a Clinical Microbiology Laboratory
Source: Microbiol Spectr. 2022 Oct 26;10(6):e02018-22. doi: 10.1128/spectrum.02018-22 (PMC9769768; doi:10.1128/spectrum.02018-22)
Supplement: Supplemental file 1 — Supplemental material. Download spectrum.02018-22-s0001.xls, XLS file, 0.3 MB [file spectrum.02018-22-s0001.xls]

## Sheet: Sheet1
ORGANISMS IDENTIFIED BY:
Organism	VITEK MS V3
Mycobacterium abscessus	X
Mycobacterium africanum	X
Mycobacterium agri	X
Mycobacterium alvei	X
Mycobacterium arupense	X
Mycobacterium asiaticum	X
Mycobacterium aurum	X
Mycobacterium avium	X
Mycobacterium bovis	X
Mycobacterium brisbanense	X
Mycobacterium canettii	X
Mycobacterium celatum	X
Mycobacterium chelonae	X
Mycobacterium cosmeticum	X
Mycobacterium farcinogenes	X
Mycobacterium flavescens	X
Mycobacterium fortuitum	X
Mycobacterium fortuitum spp fortuitum	X
Mycobacterium gastri	X
Mycobacterium genavense	X
Mycobacterium goodii	X
Mycobacterium gordonae	X
Mycobacterium haemophilum	X
Mycobacterium houstonense	X
Mycobacterium immunogenum	X
Mycobacterium intracellulare	X
Mycobacterium kansasii	X
Mycobacterium kubicae	X
Mycobacterium lentiflavum	X
Mycobacterium mageritense	X
Mycobacterium malmoense	X
Mycobacterium marinum	X
Mycobacterium mucogenicum	X
Mycobacterium neoaurum	X
Mycobacterium nebraskense	X
Mycobacterium paraffinicum	X
Mycobacterium peregrinum	X
Mycobacterium phlei	X
Mycobacterium porcinum	X
Mycobacterium scrofulaceum	X
Mycobacterium senegalense	X
Mycobacterium shimoidei	X
Mycobacterium simiae	X
Mycobacterium smegmatis	X
Mycobacterium szulgai	X
Mycobacterium triplex	X
Mycobacterium tuberculosis	X
Mycobacterium tuberculosis complex	X
Mycobacterium vaccae	X
Mycobacterium xenopi	X

## Sheet: Sheet2
Abiotrophia defectiva	#N/A
Acetobacter aceti	#N/A
Acetobacter pasteurianus	#N/A
Acholeplasma laidlawii	#N/A
Achromobacter denitrificans	#N/A
Achromobacter insolitus	#N/A
Achromobacter piechaudii	#N/A
Achromobacter ruhlandii	#N/A
Achromobacter sp	#N/A
Achromobacter spanius	#N/A
Achromobacter xylosoxidans	#N/A
Acidaminococcus fermentans	#N/A
Acidaminococcus intestini	#N/A
Acidiphilium acidophilum	#N/A
Acidovorax avenae	#N/A
Acidovorax defluvii	#N/A
Acidovorax delafieldii	#N/A
Acidovorax facilis	#N/A
Acidovorax konjaci	#N/A
Acidovorax temperans	#N/A
Acinetobacter baumannii	#N/A
Acinetobacter baylyi	#N/A
Acinetobacter bouvetii	#N/A
Acinetobacter calcoaceticus	#N/A
Acinetobacter gerneri	#N/A
Acinetobacter guillouiae	#N/A
Acinetobacter haemolyticus	#N/A
Acinetobacter johnsonii	#N/A
Acinetobacter junii	#N/A
Acinetobacter lwoffii	#N/A
Acinetobacter nosocomialis	#N/A
Acinetobacter parvus	#N/A
Acinetobacter pittii	#N/A
Acinetobacter radioresistens	#N/A
Acinetobacter schindleri	#N/A
Acinetobacter sp	#N/A
Acinetobacter tandoii	#N/A
Acinetobacter tjernbergiae	#N/A
Acinetobacter towneri	#N/A
Acinetobacter ursingii	#N/A
Actinobacillus delphinicola	#N/A
Actinobacillus equuli	#N/A
Actinobacillus lignieresii	#N/A
Actinobacillus pleuropneumoniae	#N/A
Actinobacillus rossii	#N/A
Actinobacillus suis	#N/A
Actinobacillus ureae	#N/A
Actinobaculum schaalii	#N/A
Actinobaculum suis	#N/A
Actinobaculum urinale	#N/A
Actinocorallia libanotica	#N/A
Actinomyces bovis	#N/A
Actinomyces bowdenii	#N/A
Actinomyces canis	#N/A
Actinomyces cardiffensis	#N/A
Actinomyces catuli	#N/A
Actinomyces coleocanis	#N/A
Actinomyces dentalis	#N/A
Actinomyces denticolens	#N/A
Actinomyces europaeus	#N/A
Actinomyces funkei	#N/A
Actinomyces gerencseriae	#N/A
Actinomyces graevenitzii	#N/A
Actinomyces hordeovulneris	#N/A
Actinomyces hyovaginalis	#N/A
Actinomyces israelii	#N/A
Actinomyces marimammalium	#N/A
Actinomyces meyeri	#N/A
Actinomyces naeslundii	#N/A
Actinomyces nasicola	#N/A
Actinomyces neuii	#N/A
Actinomyces odontolyticus	#N/A
Actinomyces oris	#N/A
Actinomyces radicidentis	#N/A
Actinomyces radingae	#N/A
Actinomyces ruminicola	#N/A
Actinomyces sp	#N/A
Actinomyces suimastitidis	#N/A
Actinomyces turicensis	#N/A
Actinomyces urogenitalis	#N/A
Actinomyces vaccimaxillae	#N/A
Actinomyces viscosus	#N/A
Adlercreutzia equolifaciens	#N/A
Aerococcus christensenii	#N/A
Aerococcus sanguinicola	#N/A
Aerococcus urinae	#N/A
Aerococcus urinaehominis	#N/A
Aerococcus viridans	#N/A
Aeromicrobium flavum	#N/A
Aeromonas bestiarum	#N/A
Aeromonas caviae	#N/A
Aeromonas encheleia	#N/A
Aeromonas enteropelogenes	#N/A
Aeromonas eucrenophila	#N/A
Aeromonas hydrophila	#N/A
Aeromonas ichthiosmia	#N/A
Aeromonas jandaei	#N/A
Aeromonas media	#N/A
Aeromonas molluscorum	#N/A
Aeromonas popoffii	#N/A
Aeromonas punctata	#N/A
Aeromonas salmonicida	#N/A
Aeromonas schubertii	#N/A
Aeromonas simiae	#N/A
Aeromonas sobria	#N/A
Aeromonas sp[2]	#N/A
Aeromonas veronii	#N/A
Afipia broomeae	#N/A
Afipia felis	#N/A
Afipia massiliensis	#N/A
Aggregatibacter actinomycetemcomitans	#N/A
Aggregatibacter aphrophilus	#N/A
Aggregatibacter segnis	#N/A
Agrococcus jenensis	#N/A
Agromyces bracchium	#N/A
Agromyces cerinus	#N/A
Agromyces fucosus	#N/A
Agromyces hippuratus	#N/A
Agromyces humatus	#N/A
Agromyces italicus	#N/A
Agromyces lapidis	#N/A
Agromyces mediolanus	#N/A
Agromyces neolithicus	#N/A
Agromyces rhizospherae	#N/A
Agromyces salentinus	#N/A
Agromyces subbeticus	#N/A
Alcaligenes faecalis	#N/A
Alcaligenes sp	#N/A
Alicyclobacillus acidocaldarius	#N/A
Alicyclobacillus acidoterrestris	#N/A
Alicyclobacillus cycloheptanicus	#N/A
Aliivibrio fischeri	#N/A
Alishewanella fetalis	#N/A
Alistipes finegoldii	#N/A
Alistipes onderdonkii	#N/A
Alistipes shahii	#N/A
Alkalibacillus haloalkaliphilus	#N/A
Alloiococcus otitis	#N/A
Alloscardovia omnicolens	#N/A
Alternaria alternata	#N/A
Amycolatopsis alba	#N/A
Amycolatopsis azurea	#N/A
Amycolatopsis balhimycina	#N/A
Amycolatopsis coloradensis	#N/A
Amycolatopsis fastidiosa	#N/A
Amycolatopsis japonica	#N/A
Amycolatopsis kentuckyensis	#N/A
Amycolatopsis keratiniphila	#N/A
Amycolatopsis lexingtonensis	#N/A
Amycolatopsis lurida	#N/A
Amycolatopsis mediterranei	#N/A
Amycolatopsis minnesotensis	#N/A
Amycolatopsis pretoriensis	#N/A
Amycolatopsis sulphurea	#N/A
Amycolatopsis tolypomycina	#N/A
Anaerococcus hydrogenalis	#N/A
Anaerococcus lactolyticus	#N/A
Anaerococcus murdochii	#N/A
Anaerococcus octavius	#N/A
Anaerococcus prevotii	#N/A
Anaerococcus sp	#N/A
Anaerococcus tetradius	#N/A
Anaerococcus vaginalis	#N/A
Anaerotruncus colihominis	#N/A
Aneurinibacillus aneurinilyticus	#N/A
Aneurinibacillus migulanus	#N/A
Aquincola tertiaricarbonis	#N/A
Arcanobacterium haemolyticum	#N/A
Arcanobacterium hippocoleae	#N/A
Arcanobacterium phocae	#N/A
Arcanobacterium pluranimalium	#N/A
Arcobacter butzleri	#N/A
Arcobacter cibarius	#N/A
Arcobacter cryaerophilus	#N/A
Arcobacter halophilus	#N/A
Arcobacter nitrofigilis	#N/A
Arcobacter skirrowii	#N/A
Aromatoleum alkani	#N/A
Aromatoleum anaerobicus	#N/A
Aromatoleum aromaticum	#N/A
Aromatoleum bremensis	#N/A
Aromatoleum buckelii	#N/A
Aromatoleum diolicum	#N/A
Aromatoleum evansii	#N/A
Aromatoleum pretroleum	#N/A
Aromatoleum terpenicum	#N/A
Aromatoleum tolulyticus	#N/A
Aromatoleum toluolicum	#N/A
Aromatoleum toluvorans	#N/A
Arsenophonus nasoniae	#N/A
Arthroascus schoenii	#N/A
Arthrobacter ardleyensis	#N/A
Arthrobacter arilaitensis	#N/A
Arthrobacter aurescens	#N/A
Arthrobacter bergerei	#N/A
Arthrobacter castelli	#N/A
Arthrobacter chlorophenolicus	#N/A
Arthrobacter citreus	#N/A
Arthrobacter creatinolyticus	#N/A
Arthrobacter crystallopoietes	#N/A
Arthrobacter cumminsii	#N/A
Arthrobacter flavus	#N/A
Arthrobacter gandavensis	#N/A
Arthrobacter gangotriensis	#N/A
Arthrobacter globiformis	#N/A
Arthrobacter histidinolovorans	#N/A
Arthrobacter ilicis	#N/A
Arthrobacter kerguelensis	#N/A
Arthrobacter koreensis	#N/A
Arthrobacter luteolus	#N/A
Arthrobacter monumenti	#N/A
Arthrobacter mysorens	#N/A
Arthrobacter nasiphocae	#N/A
Arthrobacter nicotianae	#N/A
Arthrobacter nicotinovorans	#N/A
Arthrobacter nitroguajacolicus	#N/A
Arthrobacter oxydans	#N/A
Arthrobacter parietis	#N/A
Arthrobacter pascens	#N/A
Arthrobacter pigmenti	#N/A
Arthrobacter polychromogenes	#N/A
Arthrobacter protophormiae	#N/A
Arthrobacter psychrolactophilus	#N/A
Arthrobacter psychrophenolicus	#N/A
Arthrobacter pyridinolis	#N/A
Arthrobacter ramosus	#N/A
Arthrobacter roseus	#N/A
Arthrobacter russicus	#N/A
Arthrobacter scleromae	#N/A
Arthrobacter sp	#N/A
Arthrobacter stackebrandtii	#N/A
Arthrobacter sulfonivorans	#N/A
Arthrobacter sulfureus	#N/A
Arthrobacter tecti	#N/A
Arthrobacter tumbae	#N/A
Arthrobacter uratoxydans	#N/A
Arthrobacter ureafaciens	#N/A
Arthrobacter woluwensis	#N/A
Arthroderma benhamiae	#N/A
Arthrographis_kalrae[ana]	#N/A
(Eremomyces_langeronii[teleo])	#N/A
Aspergillus brasiliensis	#N/A
Aspergillus flavus	#N/A
Aspergillus fumigatus	#N/A
Aspergillus niger	#N/A
Aspergillus terreus	#N/A
Aspergillus versicolor	#N/A
Aspergillus_thermomutatus[ana]	#N/A
(Neosartorya_pseudofischeri[teleo])	#N/A
Atopobium minutum	#N/A
Atopobium parvulum	#N/A
Atopobium rimae	#N/A
Atopobium sp	#N/A
Atopobium vaginae	#N/A
Aureimonas altamirensis	#N/A
Aureobasidium pullulans	#N/A
Austwickia chelonae	#N/A
Avibacterium avium	#N/A
Avibacterium endocarditidis	#N/A
Avibacterium gallinarum	#N/A
Avibacterium volantium	#N/A
Azoarcus communis	#N/A
Azoarcus indigens	#N/A
Azoarcus sp	#N/A
Azohydromonas lata	#N/A
Bacillus acidicola	#N/A
Bacillus agaradhaerens	#N/A
Bacillus akibai	#N/A
Bacillus alcalophilus	#N/A
Bacillus algicola	#N/A
Bacillus altitudinis	#N/A
Bacillus alveayuensis	#N/A
Bacillus amyloliquefaciens	#N/A
Bacillus aquimaris	#N/A
Bacillus arsenicus	#N/A
Bacillus asahii	#N/A
Bacillus atrophaeus	#N/A
Bacillus azotoformans	#N/A
Bacillus badius	#N/A
Bacillus barbaricus	#N/A
Bacillus bataviensis	#N/A
Bacillus benzoevorans	#N/A
Bacillus carboniphilus	#N/A
Bacillus cellulosilyticus	#N/A
Bacillus cereus	#N/A
Bacillus chagannorensis	#N/A
Bacillus cibi	#N/A
Bacillus circulans	#N/A
Bacillus clarkii	#N/A
Bacillus clausii	#N/A
Bacillus coagulans	#N/A
Bacillus cohnii	#N/A
Bacillus decolorationis	#N/A
Bacillus drentensis	#N/A
Bacillus endophyticus	#N/A
Bacillus farraginis	#N/A
Bacillus fastidiosus	#N/A
Bacillus firmus	#N/A
Bacillus flexus	#N/A
Bacillus fordii	#N/A
Bacillus fortis	#N/A
Bacillus funiculus	#N/A
Bacillus galactosidilyticus	#N/A
Bacillus gibsonii	#N/A
Bacillus halmapalus	#N/A
Bacillus halodurans	#N/A
Bacillus hemicellulosilyticus	#N/A
Bacillus horikoshii	#N/A
Bacillus horneckiae	#N/A
Bacillus horti	#N/A
Bacillus humi	#N/A
Bacillus hwajinpoensis	#N/A
Bacillus idriensis	#N/A
Bacillus indicus	#N/A
Bacillus infantis	#N/A
Bacillus jeotgali	#N/A
Bacillus koreensis	#N/A
Bacillus krulwichiae	#N/A
Bacillus lentus	#N/A
Bacillus licheniformis	#N/A
Bacillus litoralis	#N/A
Bacillus luciferensis	#N/A
Bacillus macauensis	#N/A
Bacillus mannanilyticus	#N/A
Bacillus marisflavi	#N/A
Bacillus massiliensis	#N/A
Bacillus megaterium	#N/A
Bacillus mojavensis	#N/A
Bacillus muralis	#N/A
Bacillus mycoides	#N/A
Bacillus nealsonii	#N/A
Bacillus niacini	#N/A
Bacillus novalis	#N/A
Bacillus odysseyi	#N/A
Bacillus okhensis	#N/A
Bacillus okuhidensis	#N/A
Bacillus oleronius	#N/A
Bacillus oshimensis	#N/A
Bacillus patagoniensis	#N/A
Bacillus pseudalcaliphilus	#N/A
Bacillus pseudofirmus	#N/A
Bacillus pseudomycoides	#N/A
Bacillus psychrosaccharolyticus	#N/A
Bacillus pumilus	#N/A
Bacillus ruris	#N/A
Bacillus safensis	#N/A
Bacillus salarius	#N/A
Bacillus seohaeanensis	#N/A
Bacillus shackletonii	#N/A
Bacillus simplex	#N/A
Bacillus siralis	#N/A
Bacillus smithii	#N/A
Bacillus soli	#N/A
Bacillus sonorensis	#N/A
Bacillus sp	#N/A
Bacillus sporothermodurans	#N/A
Bacillus subterraneus	#N/A
Bacillus subtilis	#N/A
Bacillus thermoamylovorans	#N/A
Bacillus thioparans	#N/A
Bacillus thuringiensis	#N/A
Bacillus vallismortis	#N/A
Bacillus vedderi	#N/A
Bacillus vietnamensis	#N/A
Bacillus vireti	#N/A
Bacillus wakoensis	#N/A
Bacillus weihenstephanensis	#N/A
Bacteroides caccae	#N/A
Bacteroides coagulans	#N/A
Bacteroides eggerthii	#N/A
Bacteroides finegoldii	#N/A
Bacteroides fragilis	#N/A
Bacteroides gallinarum	#N/A
Bacteroides intestinalis	#N/A
Bacteroides massiliensis	#N/A
Bacteroides nordii	#N/A
Bacteroides ovatus	#N/A
Bacteroides pyogenes	#N/A
Bacteroides salyersiae	#N/A
Bacteroides stercoris	#N/A
Bacteroides thetaiotaomicron	#N/A
Bacteroides uniformis	#N/A
Bacteroides vulgatus	#N/A
Balneatrix alpica	#N/A
Bartonella japonica	#N/A
Beauveria bassiana	#N/A
Bergeyella zoohelcum	#N/A
Bibersteinia trehalosi	#N/A
Bifidobacterium adolescentis	#N/A
Bifidobacterium angulatum	#N/A
Bifidobacterium animalis	#N/A
Bifidobacterium asteroides	#N/A
Bifidobacterium bifidum	#N/A
Bifidobacterium boum	#N/A
Bifidobacterium breve	#N/A
Bifidobacterium catenulatum	#N/A
Bifidobacterium choerinum	#N/A
Bifidobacterium coryneforme	#N/A
Bifidobacterium dentium	#N/A
Bifidobacterium gallicum	#N/A
Bifidobacterium gallinarum	#N/A
Bifidobacterium longum	#N/A
Bifidobacterium magnum	#N/A
Bifidobacterium merycicum	#N/A
Bifidobacterium minimum	#N/A
Bifidobacterium pseudocatenulatum	#N/A
Bifidobacterium pseudolongum	#N/A
Bifidobacterium pullorum	#N/A
Bifidobacterium ruminantium	#N/A
Bifidobacterium saeculare	#N/A
Bifidobacterium scardovii	#N/A
Bifidobacterium thermacidophilum	#N/A
Bifidobacterium thermophilum	#N/A
Bilophila sp	#N/A
Blastomonas natatoria	#N/A
Blastomonas ursincola	#N/A
Blautia coccoides	#N/A
Bordetella avium	#N/A
Bordetella bronchiseptica	#N/A
Bordetella hinzii	#N/A
Bordetella holmesii	#N/A
Bordetella parapertussis	#N/A
Bordetella pertussis	#N/A
Bordetella petrii	#N/A
Bordetella sp	#N/A
Bordetella trematum	#N/A
Borrelia burgdorferi	#N/A
Borrelia garinii	#N/A
Borrelia spielmanii	#N/A
Brachybacterium faecium	#N/A
Brachybacterium muris	#N/A
Brachyspira murdochii	#N/A
Brachyspira pilosicoli	#N/A
Bradyrhizobium betae	#N/A
Bradyrhizobium denitrificans	#N/A
Brenneria alni	#N/A
Brenneria nigrifluens	#N/A
Brenneria quercina	#N/A
Brenneria rubrifaciens	#N/A
Brenneria salicis	#N/A
Brevibacillus agri	#N/A
Brevibacillus borstelensis	#N/A
Brevibacillus brevis	#N/A
Brevibacillus centrosporus	#N/A
Brevibacillus choshinensis	#N/A
Brevibacillus formosus	#N/A
Brevibacillus invocatus	#N/A
Brevibacillus laterosporus	#N/A
Brevibacillus parabrevis	#N/A
Brevibacillus reuszeri	#N/A
Brevibacterium aurantiacum	#N/A
Brevibacterium casei	#N/A
Brevibacterium celere	#N/A
Brevibacterium iodinum	#N/A
Brevibacterium linens	#N/A
Brevibacterium marinum	#N/A
Brevibacterium paucivorans	#N/A
Brevibacterium picturae	#N/A
Brevibacterium ravenspurgense	#N/A
Brevibacterium sanguinis	#N/A
Brevundimonas aurantiaca	#N/A
Brevundimonas diminuta	#N/A
Brevundimonas intermedia	#N/A
Brevundimonas nasdae	#N/A
Brevundimonas sp	#N/A
Brevundimonas subvibrioides	#N/A
Brevundimonas vesicularis	#N/A
Brochothrix thermosphacta	#N/A
Budvicia aquatica	#N/A
Bulleidia extructa	#N/A
Burkholderia ambifaria	#N/A
Burkholderia andropogonis	#N/A
Burkholderia anthina	#N/A
Burkholderia caledonica	#N/A
Burkholderia caribensis	#N/A
Burkholderia cenocepacia	#N/A
Burkholderia cepacia	#N/A
Burkholderia diffusa	#N/A
Burkholderia dolosa	#N/A
Burkholderia fungorum	#N/A
Burkholderia gladioli	#N/A
Burkholderia glathei	#N/A
Burkholderia glumae	#N/A
Burkholderia lata	#N/A
Burkholderia latens	#N/A
Burkholderia metallica	#N/A
Burkholderia multivorans	#N/A
Burkholderia phenazinium	#N/A
Burkholderia phymatum	#N/A
Burkholderia plantarii	#N/A
Burkholderia pyrrocinia	#N/A
Burkholderia sacchari	#N/A
Burkholderia seminalis	#N/A
Burkholderia stabilis	#N/A
Burkholderia terricola	#N/A
Burkholderia thailandensis	#N/A
Burkholderia tropica	#N/A
Burkholderia tuberum	#N/A
Burkholderia vietnamiensis	#N/A
Burkholderia xenovorans	#N/A
Buttiauxella agrestis	#N/A
Buttiauxella brennerae	#N/A
Buttiauxella ferragutiae	#N/A
Buttiauxella gaviniae	#N/A
Buttiauxella izardii	#N/A
Buttiauxella noackiae	#N/A
Buttiauxella warmboldiae	#N/A
Butyricimonas virosa	#N/A
Campylobacter avium	#N/A
Campylobacter canadensis	#N/A
Campylobacter coli	#N/A
Campylobacter concisus	#N/A
Campylobacter curvus	#N/A
Campylobacter fetus	#N/A
Campylobacter gracilis	#N/A
Campylobacter helveticus	#N/A
Campylobacter hominis	#N/A
Campylobacter hyointestinalis	#N/A
Campylobacter jejuni	#N/A
Campylobacter lanienae	#N/A
Campylobacter lari	#N/A
Campylobacter peloridis	#N/A
Campylobacter rectus	#N/A
Campylobacter showae	#N/A
Campylobacter sputorum	#N/A
Campylobacter upsaliensis	#N/A
Campylobacter ureolyticus	#N/A
Candida alai	#N/A
Candida albicans	#N/A
Candida allociferrii	#N/A
Candida ambrosiae	#N/A
Candida auris	#N/A
Candida blattae	#N/A
Candida bohiensis	#N/A
Candida boidinii	#N/A
Candida bracarensis	#N/A
Candida buenavistaensis	#N/A
Candida carpophila	#N/A
Candida castellii	#N/A
Candida catenulata	#N/A
Candida cylindracea	#N/A
Candida dubliniensis	#N/A
Candida duobushaemulonii	#N/A
Candida ernobii	#N/A
Candida freyschussii	#N/A
Candida friedrichii	#N/A
Candida frijolesensis	#N/A
Candida glabrata	#N/A
Candida haemulonii	#N/A
Candida inconspicua	#N/A
Candida infanticola	#N/A
Candida intermedia	#N/A
Candida labiduridarum	#N/A
Candida lactiscondensi	#N/A
Candida magnoliae	#N/A
Candida maltosa	#N/A
Candida membranifaciens	#N/A
Candida mesenterica	#N/A
Candida metapsilosis	#N/A
Candida multigemmis	#N/A
Candida nemodendra	#N/A
Candida nitratophila	#N/A
Candida nivariensis	#N/A
Candida norvegica	#N/A
Candida orthopsilosis	#N/A
Candida palmioleophila	#N/A
Candida parapsilosis	#N/A
Candida pararugosa	#N/A
Candida peltata	#N/A
Candida pini	#N/A
Candida pseudohaemulonii	#N/A
Candida rugosa	#N/A
Candida saitoana	#N/A
Candida sake	#N/A
Candida shehatae	#N/A
Candida sojae	#N/A
Candida solani	#N/A
Candida spandovensis	#N/A
Candida succiphila	#N/A
Candida tropicalis	#N/A
Candida versatilis	#N/A
Candida vini	#N/A
Candida viswanathii	#N/A
Candida zeylanoides	#N/A
Candida_cacaoi[ana] (Pichia_farinosa[teleo])	#N/A
Candida_chodatii[ana]	#N/A
(Hyphopichia_burtonii[teleo])	#N/A
Candida_ciferrii[ana]	#N/A
(Stephanoascus_ciferrii[teleo])	#N/A
Candida_citrea[ana] (Pichia_nakasei[teleo])	#N/A
Candida_colliculosa[ana]	#N/A
(Torulaspora_delbrueckii[teleo])	#N/A
Candida_fabianii[ana] (Pichia_fabianii[teleo])	#N/A
Candida_guilliermondii[ana]	#N/A
(Pichia_guilliermondii[teleo])	#N/A
Candida_guilliermondii_var_membranaefacien	#N/A
s[ana] (Pichia_ohmeri[teleo])	#N/A
Candida_holmii[ana]	#N/A
(Kazachstania_exigua[teleo])	#N/A
Candida_kefyr[ana]	#N/A
(Kluyveromyces_marxianus[teleo])	#N/A
Candida_krusei[ana]	#N/A
(Issatchenkia_orientalis[teleo])	#N/A
Candida_lambica[ana]	#N/A
(Pichia_fermentans[teleo])	#N/A
Candida_lipolytica[ana]	#N/A
(Yarrowia_lipolytica[teleo])	#N/A
Candida_lusitaniae[ana]	#N/A
(Clavispora_lusitaniae[teleo])	#N/A
Candida_norvegensis[ana]	#N/A
(Pichia_norvegensis[teleo])	#N/A
Candida_pelliculosa[ana]	#N/A
(Pichia_anomala[teleo])	#N/A
Candida_pintolopesii[ana]	#N/A
(Kazachstania_pintolopesii[teleo])	#N/A
Candida_pulcherrima[ana]	#N/A
(Metschnikowia_pulcherrima[teleo])	#N/A
Candida_reukaufii[ana]	#N/A
(Metschnikowia_reukaufii[teleo])	#N/A
Candida_slooffiae[ana]	#N/A
(Kazachstania_slooffiae[teleo])	#N/A
Candida_sorbosa[ana]	#N/A
(Issatchenkia_occidentalis[teleo])	#N/A
Candida_sphaerica[ana]	#N/A
(Kluyveromyces_lactis[teleo])	#N/A
Candida_thermophila[ana]	#N/A
(Ogataea_thermophila[teleo])	#N/A
Candida_utilis[ana] (Pichia_jandinii[teleo])	#N/A
Candida_valida[ana]	#N/A
(Pichia_membranifaciens[teleo]#)	#N/A
Candidatus Reyranella massiliensis	#N/A
Capnocytophaga canimorsus	#N/A
Capnocytophaga cynodegmi	#N/A
Capnocytophaga gingivalis	#N/A
Capnocytophaga granulosa	#N/A
Capnocytophaga haemolytica	#N/A
Capnocytophaga ochracea	#N/A
Capnocytophaga sp	#N/A
Capnocytophaga sputigena	#N/A
Cardiobacterium hominis	#N/A
Cardiobacterium sp	#N/A
Cardiobacterium valvarum	#N/A
Carnobacterium maltaromaticum	#N/A
Castellaniella defragrans	#N/A
Caulobacter sp[2]	#N/A
Caulobacter vibrioides	#N/A
Cedecea davisae	#N/A
Cedecea lapagei	#N/A
Cedecea neteri	#N/A
Cellulomonas fimi	#N/A
Cellulomonas flavigena	#N/A
Cellulomonas gelida	#N/A
Cellulomonas uda	#N/A
Cellulosimicrobium cellulans	#N/A
Chaetomium globosum	#N/A
Chromobacterium subtsugae	#N/A
Chromobacterium violaceum	#N/A
Chromohalobacter salexigens	#N/A
Chryseobacterium ginsenosidimutans	#N/A
Chryseobacterium gleum	#N/A
Chryseobacterium hagamense	#N/A
Chryseobacterium hominis	#N/A
Chryseobacterium indologenes	#N/A
Chryseobacterium joostei	#N/A
Chryseobacterium oranimense	#N/A
Chryseobacterium scophthalmum	#N/A
Chryseobacterium sp	#N/A
Citrobacter amalonaticus	#N/A
Citrobacter braakii	#N/A
Citrobacter farmeri	#N/A
Citrobacter freundii	#N/A
Citrobacter gillenii	#N/A
Citrobacter koseri	#N/A
Citrobacter murliniae	#N/A
Citrobacter rodentium	#N/A
Citrobacter sedlakii	#N/A
Citrobacter youngae	#N/A
Clavibacter michiganensis	#N/A
Clostridium acetobutylicum	#N/A
Clostridium aciditolerans	#N/A
Clostridium aerotolerans	#N/A
Clostridium aldenense	#N/A
Clostridium algidicarnis	#N/A
Clostridium algidixylanolyticum	#N/A
Clostridium aminophilum	#N/A
Clostridium baratii	#N/A
Clostridium bartlettii	#N/A
Clostridium beijerinckii	#N/A
Clostridium bifermentans	#N/A
Clostridium bolteae	#N/A
Clostridium butyricum	#N/A
Clostridium cadaveris	#N/A
Clostridium carboxidivorans	#N/A
Clostridium carnis	#N/A
Clostridium celerecrescens	#N/A
Clostridium cellobioparum	#N/A
Clostridium chauvoei	#N/A
Clostridium citroniae	#N/A
Clostridium clostridioforme	#N/A
Clostridium cochlearium	#N/A
Clostridium colicanis	#N/A
Clostridium colinum	#N/A
Clostridium collagenovorans	#N/A
Clostridium difficile	#N/A
Clostridium diolis	#N/A
Clostridium disporicum	#N/A
drakei	#N/A
Clostridium fallax	#N/A
Clostridium formicaceticum	#N/A
Clostridium frigoris	#N/A
Clostridium ghonii	#N/A
Clostridium glycolicum	#N/A
Clostridium glycyrrhizinilyticum	#N/A
Clostridium haemolyticum	#N/A
Clostridium halophilum	#N/A
Clostridium hathewayi	#N/A
Clostridium hiranonis	#N/A
Clostridium histolyticum	#N/A
Clostridium homopropionicum	#N/A
Clostridium hylemonae	#N/A
Clostridium indolis	#N/A
Clostridium innocuum	#N/A
Clostridium intestinale	#N/A
Clostridium irregulare	#N/A
Clostridium isatidis	#N/A
Clostridium jejuense	#N/A
Clostridium lactatifermentans	#N/A
Clostridium lentocellum	#N/A
Clostridium limosum	#N/A
Clostridium lundense	#N/A
Clostridium magnum	#N/A
Clostridium malenominatum	#N/A
Clostridium mayombei	#N/A
Clostridium novyi	#N/A
Clostridium papyrosolvens	#N/A
Clostridium paraputrificum	#N/A
Clostridium perfringens	#N/A
Clostridium phytofermentans	#N/A
Clostridium propionicum	#N/A
Clostridium ramosum	#N/A
Clostridium saccharobutylicum	#N/A
Clostridium saccharogumia	#N/A
Clostridium sardiniense	#N/A
Clostridium sartagoforme	#N/A
Clostridium schirmacherense	#N/A
Clostridium scindens	#N/A
Clostridium septicum	#N/A
Clostridium sordellii	#N/A
Clostridium sp	#N/A
Clostridium sphenoides	#N/A
Clostridium spiroforme	#N/A
Clostridium sporogenes	#N/A
Clostridium sporosphaeroides	#N/A
Clostridium subterminale	#N/A
Clostridium symbiosum	#N/A
Clostridium tertium	#N/A
Clostridium tetani	#N/A
Clostridium thermopalmarium	#N/A
Clostridium tunisiense	#N/A
Clostridium xylanovorans	#N/A
Cohnella fontinalis	#N/A
Cohnella hongkongensis	#N/A
Colletotrichum gloeosporioides	#N/A
Collinsella aerofaciens	#N/A
Comamonas aquatica	#N/A
Comamonas kerstersii	#N/A
Comamonas nitrativorans	#N/A
Comamonas terrigena	#N/A
Comamonas testosteroni	#N/A
Coprobacillus cateniformis	#N/A
Corynebacterium accolens	#N/A
Corynebacterium afermentans	#N/A
Corynebacterium ammoniagenes	#N/A
Corynebacterium amycolatum	#N/A
Corynebacterium appendicis	#N/A
Corynebacterium aquilae	#N/A
Corynebacterium argentoratense	#N/A
Corynebacterium aurimucosum	#N/A
Corynebacterium auris	#N/A
Corynebacterium auriscanis	#N/A
Corynebacterium bovis	#N/A
Corynebacterium callunae	#N/A
Corynebacterium camporealensis	#N/A
Corynebacterium capitovis	#N/A
Corynebacterium casei	#N/A
Corynebacterium ciconiae	#N/A
Corynebacterium confusum	#N/A
Corynebacterium coyleae	#N/A
Corynebacterium cystitidis	#N/A
Corynebacterium diphtheriae	#N/A
Corynebacterium durum	#N/A
Corynebacterium efficiens	#N/A
Corynebacterium falsenii	#N/A
Corynebacterium felinum	#N/A
Corynebacterium flavescens	#N/A
Corynebacterium freneyi	#N/A
Corynebacterium glaucum	#N/A
Corynebacterium glucuronolyticum	#N/A
Corynebacterium glutamicum	#N/A
Corynebacterium halotolerans	#N/A
Corynebacterium hansenii	#N/A
Corynebacterium imitans	#N/A
Corynebacterium jeikeium	#N/A
Corynebacterium kroppenstedtii	#N/A
Corynebacterium kutscheri	#N/A
Corynebacterium lipophile_group_F1	#N/A
Corynebacterium lipophiloflavum	#N/A
Corynebacterium macginleyi	#N/A
Corynebacterium mastitidis	#N/A
Corynebacterium matruchotii	#N/A
Corynebacterium minutissimum	#N/A
Corynebacterium mucifaciens	#N/A
Corynebacterium mycetoides	#N/A
Corynebacterium phocae	#N/A
Corynebacterium pilosum	#N/A
Corynebacterium propinquum	#N/A
Corynebacterium pseudodiphtheriticum	#N/A
Corynebacterium pseudotuberculosis	#N/A
Corynebacterium renale	#N/A
Corynebacterium resistens	#N/A
Corynebacterium riegelii	#N/A
Corynebacterium simulans	#N/A
Corynebacterium singulare	#N/A
Corynebacterium sp	#N/A
Corynebacterium sphenisci	#N/A
Corynebacterium spheniscorum	#N/A
Corynebacterium stationis	#N/A
Corynebacterium striatum	#N/A
Corynebacterium suicordis	#N/A
Corynebacterium sundsvallense	#N/A
Corynebacterium terpenotabidum	#N/A
Corynebacterium testudinoris	#N/A
Corynebacterium thomssenii	#N/A
Corynebacterium tuberculostearicum	#N/A
Corynebacterium tuscaniense	#N/A
Corynebacterium ulcerans	#N/A
Corynebacterium urealyticum	#N/A
Corynebacterium ureicelerivorans	#N/A
Corynebacterium variabile	#N/A
Corynebacterium vitaeruminis	#N/A
Corynebacterium xerosis	#N/A
Cronobacter sakazakii	#N/A
Cryptococcus albidosimilis	#N/A
Cryptococcus curvatus	#N/A
Cryptococcus diffluens	#N/A
Cryptococcus flavescens	#N/A
Cryptococcus flavus	#N/A
Cryptococcus gastricus	#N/A
Cryptococcus humicola	#N/A
Cryptococcus laurentii	#N/A
Cryptococcus liquefaciens	#N/A
Cryptococcus macerans	#N/A
Cryptococcus magnus	#N/A
Cryptococcus neoformans	#N/A
Cryptococcus saitoi	#N/A
Cryptococcus terreus	#N/A
Cryptococcus uzbekistanensis	#N/A
Cryptococcus vishniacii	#N/A
Cryptococcus_albidus[ana]	#N/A
Filobasidium_floriforme[teleo])	#N/A
Cryptococcus_gattii[ana]	#N/A
(Filobasidiella_bacillispora[teleo])	#N/A
Cryptococcus_uniguttulatus[ana]	#N/A
(Filobasidium_uniguttulatum[teleo])	#N/A
Cryptotrichosporon anacardii	#N/A
Cupriavidus campinensis	#N/A
Cupriavidus gilardii	#N/A
Cupriavidus metallidurans	#N/A
Cupriavidus necator	#N/A
Cupriavidus oxalaticus	#N/A
Cupriavidus pauculus	#N/A
Cupriavidus respiraculi	#N/A
Cupriavidus sp[1]	#N/A
Curtobacterium albidum	#N/A
Curtobacterium flaccumfaciens	#N/A
Curtobacterium luteum	#N/A
Curtobacterium sp	#N/A
Cyberlindnera mississippiensis	#N/A
Debaryomyces etchellsii	#N/A
Debaryomyces hansenii	#N/A
Deinococcus geothermalis	#N/A
Delftia acidovorans	#N/A
Dermabacter hominis	#N/A
Dermacoccus nishinomiyaensis	#N/A
Dermatophilus congolensis	#N/A
Devosia riboflavina	#N/A
Dialister micraerophilus	#N/A
Dialister pneumosintes	#N/A
Dichelobacter nodosus	#N/A
Dickeya chrysanthemi	#N/A
Dickeya dadantii	#N/A
Dickeya dianthicola	#N/A
Dickeya paradisiaca	#N/A
Dickeya zeae	#N/A
Dietzia cinnamea	#N/A
Dietzia maris	#N/A
Dietzia natronolimnaea	#N/A
Dysgonomonas gadei	#N/A
Edwardsiella hoshinae	#N/A
Edwardsiella ictaluri	#N/A
Edwardsiella tarda	#N/A
Eggerthella lenta	#N/A
Eggerthia catenaformis	#N/A
Eikenella corrodens	#N/A
Elizabethkingia meningoseptica	#N/A
Elizabethkingia miricola	#N/A
Emericella nidulans	#N/A
Empedobacter brevis	#N/A
Enterobacter aerogenes	#N/A
Enterobacter amnigenus	#N/A
Enterobacter asburiae	#N/A
Enterobacter cancerogenus	#N/A
Enterobacter cloacae	#N/A
Enterobacter cowanii	#N/A
Enterobacter gergoviae	#N/A
Enterobacter hormaechei	#N/A
Enterobacter kobei	#N/A
Enterobacter ludwigii	#N/A
Enterobacter pyrinus	#N/A
Enterobacter radicincitans	#N/A
Enterococcus aquimarinus	#N/A
Enterococcus asini	#N/A
Enterococcus avium	#N/A
Enterococcus caccae	#N/A
Enterococcus canintestini	#N/A
Enterococcus canis	#N/A
Enterococcus casseliflavus	#N/A
Enterococcus cecorum	#N/A
Enterococcus columbae	#N/A
Enterococcus devriesei	#N/A
Enterococcus dispar	#N/A
Enterococcus durans	#N/A
Enterococcus faecalis	#N/A
Enterococcus faecium	#N/A
Enterococcus gallinarum	#N/A
Enterococcus gilvus	#N/A
Enterococcus haemoperoxidus	#N/A
Enterococcus hermanniensis	#N/A
Enterococcus hirae	#N/A
Enterococcus italicus	#N/A
Enterococcus malodoratus	#N/A
Enterococcus moraviensis	#N/A
Enterococcus mundtii	#N/A
Enterococcus pallens	#N/A
Enterococcus phoeniculicola	#N/A
Enterococcus pseudoavium	#N/A
Enterococcus raffinosus	#N/A
Enterococcus ratti	#N/A
Enterococcus saccharolyticus	#N/A
Enterococcus silesiacus	#N/A
Enterococcus sulfureus	#N/A
Enterococcus termitis	#N/A
Enterococcus thailandicus	#N/A
Enterococcus villorum	#N/A
Epidermophyton floccosum	#N/A
Erwinia amylovora	#N/A
Erwinia billinigiae	#N/A
Erwinia mallotivora	#N/A
Erwinia papayae	#N/A
Erwinia persicina	#N/A
Erwinia psidii	#N/A
Erwinia pyrifoliae	#N/A
Erwinia rhapontici	#N/A
Erwinia sp	#N/A
Erwinia tasmaniensis	#N/A
Erwinia tracheiphila	#N/A
Erysipelothrix inopinata	#N/A
Erysipelothrix rhusiopathiae	#N/A
Erysipelothrix tonsillarum	#N/A
Escherichia albertii	#N/A
Escherichia coli	#N/A
Escherichia fergusonii	#N/A
Escherichia hermannii	#N/A
Escherichia vulneris	#N/A
Eubacterium brachy	#N/A
Eubacterium callanderi	#N/A
Eubacterium limosum	#N/A
Eubacterium sp[2]	#N/A
Eubacterium yurii	#N/A
Ewingella americana	#N/A
Exiguobacterium aurantiacum	#N/A
Exiguobacterium sp[4]	#N/A
Exophiala dermatitidis	#N/A
Facklamia hominis	#N/A
Facklamia languida	#N/A
Filifactor villosus	#N/A
Filobasidium capsuligenum	#N/A
Finegoldia magna	#N/A
Flavobacterium flevense	#N/A
Flavobacterium gelidilacus	#N/A
Flavobacterium hibernum	#N/A
Flavobacterium hydatis	#N/A
Flavobacterium johnsoniae	#N/A
Flavobacterium lindanitolerans	#N/A
Flavobacterium pectinovorum	#N/A
Flavobacterium saccharophilum	#N/A
Flavonifractor plautii	#N/A
Francisella philomiragia	#N/A
Fusarium poae	#N/A
Fusarium proliferatum	#N/A
Fusobacterium canifelinum	#N/A
Fusobacterium equinum	#N/A
Fusobacterium gonidiaformans	#N/A
Fusobacterium mortiferum	#N/A
Fusobacterium naviforme	#N/A
Fusobacterium necrophorum	#N/A
Fusobacterium nucleatum	#N/A
Fusobacterium periodonticum	#N/A
Fusobacterium sp	#N/A
Fusobacterium ulcerans	#N/A
Fusobacterium varium	#N/A
Gallibacterium anatis	#N/A
Gardnerella sp	#N/A
Gardnerella vaginalis	#N/A
Gemella bergeri	#N/A
Gemella haemolysans	#N/A
Gemella morbillorum	#N/A
Gemella sanguinis	#N/A
Geobacillus kaustophilus	#N/A
Geobacillus stearothermophilus	#N/A
Geobacillus thermodenitrificans	#N/A
Geobacillus thermoglucosidasius	#N/A
Geotrichum silvicola	#N/A
Geotrichum sp	#N/A
Geotrichum_candidum[ana]	#N/A
(Galactomyces_geotrichum[teleo])	#N/A
Geotrichum_ingens[ana]	#N/A
(Dipodascus_ingens[teleo])	#N/A
Globicatella sulfidifaciens	#N/A
Gluconacetobacter intermedius	#N/A
Gluconacetobacter liquefaciens	#N/A
Gluconobacter cerinus	#N/A
Gluconobacter oxydans	#N/A
Gordonia aichiensis	#N/A
Gordonia alkanivorans	#N/A
Gordonia australis	#N/A
Gordonia bronchialis	#N/A
Gordonia rubripertincta	#N/A
Gordonia sputi	#N/A
Gordonia terrae	#N/A
Gracilibacillus dipsosauri	#N/A
Granulicatella adiacens	#N/A
Granulicatella balaenopterae	#N/A
Granulicatella elegans	#N/A
Grimontia hollisae	#N/A
Guehomyces pullulans	#N/A
Haemophilus ducreyi	#N/A
Haemophilus haemoglobinophilus	#N/A
Haemophilus haemolyticus	#N/A
Haemophilus influenzae	#N/A
Haemophilus parahaemolyticus	#N/A
Haemophilus parainfluenzae	#N/A
Haemophilus paraphrohaemolyticus	#N/A
Haemophilus parasuis	#N/A
Haemophilus pittmaniae	#N/A
Hafnia alvei	#N/A
Haloarcula vallismortis	#N/A
Halobacterium salinarum	#N/A
Halobacterium sp	#N/A
Halococcus morrhuae	#N/A
Halomonas aquamarina	#N/A
Halomonas cupida	#N/A
Halomonas elongata	#N/A
Halomonas halmophila	#N/A
Halomonas halodenitrificans	#N/A
Halomonas pacifica	#N/A
Halomonas venusta	#N/A
Halotalea alkalilenta	#N/A
Hannaella luteola	#N/A
Hanseniaspora lachancei	#N/A
Hanseniaspora opuntiae	#N/A
Helcococcus kunzii	#N/A
Helcococcus ovis	#N/A
Helcococcus sueciensis	#N/A
Helicobacter canadensis	#N/A
Helicobacter canis	#N/A
Helicobacter cholecystus	#N/A
Helicobacter cinaedi	#N/A
Helicobacter fennelliae	#N/A
Helicobacter mustelae	#N/A
Helicobacter pullorum	#N/A
Helicobacter pylori	#N/A
Herbaspirillum aquaticum	#N/A
Herbaspirillum autotrophicum	#N/A
Herbaspirillum chlorophenolicum	#N/A
Herbaspirillum frisingense	#N/A
Herbaspirillum hiltneri	#N/A
Herbaspirillum huttiense	#N/A
Herbaspirillum lusitanum	#N/A
Herbaspirillum rhizosphaerae	#N/A
Herbaspirillum rubrisubalbicans	#N/A
Herbaspirillum seropedicae	#N/A
Herbaspirillum sp	#N/A
Herminiimonas arsenicoxydans	#N/A
Herminiimonas fonticola	#N/A
Histophilus somni	#N/A
Hydrogenibacillus schlegelii	#N/A
Hydrogenophaga flava	#N/A
Hydrogenophaga pseudoflava	#N/A
Hyphomicrobium sp	#N/A
Ideonella dechloratans	#N/A
Inquilinus limosus	#N/A
Iodobacter fluviatilis	#N/A
Issatchenkia terricola	#N/A
Janthinobacterium lividum	#N/A
Jeotgalicoccus halotolerans	#N/A
Jonesia denitrificans	#N/A
Kandleria vitulina	#N/A
Kazachstania bovina	#N/A
Kazachstania telluris	#N/A
Kerstersia gyiorum	#N/A
Kingella denitrificans	#N/A
Kingella kingae	#N/A
Kingella oralis	#N/A
Kingella potus	#N/A
Kitasatospora phosalacinea	#N/A
Klebsiella oxytoca	#N/A
Klebsiella pneumoniae	#N/A
Klebsiella variicola	#N/A
Kloeckera_apiculata[ana]	#N/A
(Hanseniaspora_uvarum[teleo])	#N/A
Kluyvera ascorbata	#N/A
Kluyvera cryocrescens	#N/A
Kluyvera georgiana	#N/A
Kluyvera intermedia	#N/A
Kocuria aegyptia	#N/A
Kocuria carniphila	#N/A
Kocuria himachalensis	#N/A
Kocuria kristinae	#N/A
Kocuria marina	#N/A
Kocuria palustris	#N/A
Kocuria polaris	#N/A
Kocuria rhizophila	#N/A
Kocuria rosea	#N/A
Kocuria sp	#N/A
Kocuria varians	#N/A
Kytococcus schroeteri	#N/A
Kytococcus sedentarius	#N/A
Lachancea fermentati	#N/A
Lachnoanaerobaculum orale	#N/A
Lachnoanaerobaculum saburreum	#N/A
Lachnoanaerobaculum umeaense	#N/A
Lactobacillus acidifarinae	#N/A
Lactobacillus acidipiscis	#N/A
Lactobacillus acidophilus	#N/A
Lactobacillus agilis	#N/A
Lactobacillus algidus	#N/A
Lactobacillus alimentarius	#N/A
Lactobacillus amylolyticus	#N/A
Lactobacillus amylophilus	#N/A
Lactobacillus amylotrophicus	#N/A
Lactobacillus amylovorus	#N/A
Lactobacillus antri	#N/A
Lactobacillus apodemi	#N/A
Lactobacillus aviarius	#N/A
Lactobacillus bifermentans	#N/A
Lactobacillus brevis	#N/A
Lactobacillus buchneri	#N/A
Lactobacillus casei	#N/A
Lactobacillus coleohominis	#N/A
Lactobacillus collinoides	#N/A
Lactobacillus concavus	#N/A
Lactobacillus coryniformis	#N/A
Lactobacillus crispatus	#N/A
Lactobacillus curvatus	#N/A
Lactobacillus delbrueckii	#N/A
Lactobacillus diolivorans	#N/A
Lactobacillus equi	#N/A
Lactobacillus farciminis	#N/A
Lactobacillus fermentum	#N/A
Lactobacillus fructivorans	#N/A
Lactobacillus frumenti	#N/A
Lactobacillus fuchuensis	#N/A
Lactobacillus gallinarum	#N/A
Lactobacillus gasseri	#N/A
Lactobacillus gastricus	#N/A
Lactobacillus graminis	#N/A
Lactobacillus hammesii	#N/A
Lactobacillus hamsteri	#N/A
Lactobacillus harbinensis	#N/A
Lactobacillus helveticus	#N/A
Lactobacillus hilgardii	#N/A
Lactobacillus homohiochii	#N/A
Lactobacillus iners	#N/A
Lactobacillus ingluviei	#N/A
Lactobacillus intestinalis	#N/A
Lactobacillus jensenii	#N/A
Lactobacillus johnsonii	#N/A
Lactobacillus kalixensis	#N/A
Lactobacillus kefiranofaciens	#N/A
Lactobacillus kefiri	#N/A
Lactobacillus kimchii	#N/A
Lactobacillus kitasatonis	#N/A
Lactobacillus kunkeei	#N/A
Lactobacillus lindneri	#N/A
Lactobacillus malefermentans	#N/A
Lactobacillus mali	#N/A
Lactobacillus manihotivorans	#N/A
Lactobacillus mindensis	#N/A
Lactobacillus mucosae	#N/A
Lactobacillus murinus	#N/A
Lactobacillus nagelii	#N/A
Lactobacillus nantensis	#N/A
Lactobacillus oligofermentans	#N/A
Lactobacillus oris	#N/A
Lactobacillus panis	#N/A
Lactobacillus pantheris	#N/A
Lactobacillus parabuchneri	#N/A
Lactobacillus paracasei	#N/A
Lactobacillus paracollinoides	#N/A
Lactobacillus parakefiri	#N/A
Lactobacillus paralimentarius	#N/A
Lactobacillus paraplantarum	#N/A
Lactobacillus pentosus	#N/A
Lactobacillus perolens	#N/A
Lactobacillus plantarum	#N/A
Lactobacillus pontis	#N/A
Lactobacillus psittaci	#N/A
Lactobacillus rennini	#N/A
Lactobacillus reuteri	#N/A
Lactobacillus rhamnosus	#N/A
Lactobacillus rossiae	#N/A
Lactobacillus ruminis	#N/A
Lactobacillus saerimneri	#N/A
Lactobacillus sakei	#N/A
Lactobacillus salivarius	#N/A
Lactobacillus sanfranciscensis	#N/A
Lactobacillus satsumensis	#N/A
Lactobacillus sharpeae	#N/A
Lactobacillus sp	#N/A
Lactobacillus spicheri	#N/A
Lactobacillus suebicus	#N/A
Lactobacillus ultunensis	#N/A
Lactobacillus vaccinostercus	#N/A
Lactobacillus vaginalis	#N/A
Lactobacillus versmoldensis	#N/A
Lactobacillus vini	#N/A
Lactobacillus zeae	#N/A
Lactobacillus zymae	#N/A
Lactococcus garvieae	#N/A
Lactococcus lactis	#N/A
Lactococcus piscium	#N/A
Lactococcus plantarum	#N/A
Lactococcus raffinolactis	#N/A
Laribacter hongkongensis	#N/A
Lechevalieria flava	#N/A
Leclercia adecarboxylata	#N/A
Lecythophora hoffmannii	#N/A
Legionella anisa	#N/A
Legionella beliardensis	#N/A
Legionella birminghamensis	#N/A
Legionella bozemanii	#N/A
Legionella brunensis	#N/A
Legionella cherrii	#N/A
Legionella cincinnatiensis	#N/A
Legionella dresdenensis	#N/A
Legionella dumoffii	#N/A
Legionella erythra	#N/A
Legionella feeleii	#N/A
Legionella geestiana	#N/A
Legionella gormanii	#N/A
Legionella gratiana	#N/A
Legionella hackeliae	#N/A
Legionella impletisoli	#N/A
Legionella israelensis	#N/A
Legionella jamestowniensis	#N/A
Legionella jordanis	#N/A
Legionella lansingensis	#N/A
Legionella longbeachae	#N/A
Legionella maceachernii	#N/A
Legionella micdadei	#N/A
Legionella moravica	#N/A
Legionella oakridgensis	#N/A
Legionella parisiensis	#N/A
Legionella pneumophila	#N/A
Legionella rubrilucens	#N/A
Legionella sainthelensi	#N/A
Legionella santicrucis	#N/A
Legionella sp	#N/A
Legionella tucsonensis	#N/A
Legionella wadsworthii	#N/A
Legionella waltersii	#N/A
Legionella worsleiensis	#N/A
Legionella yabuuchiae	#N/A
Leifsonia aquatica	#N/A
Leminorella grimontii	#N/A
Leminorella richardii	#N/A
Leptothrix mobilis	#N/A
Leptotrichia sp	#N/A
Leptotrichia trevisanii	#N/A
Leptotrichia wadei	#N/A
Leucobacter chironomi	#N/A
Leucobacter denitrificans	#N/A
Leuconostoc carnosum	#N/A
Leuconostoc citreum	#N/A
Leuconostoc gelidum	#N/A
Leuconostoc holzapfelii	#N/A
Leuconostoc inhae	#N/A
Leuconostoc lactis	#N/A
Leuconostoc mesenteroides	#N/A
Leuconostoc palmae	#N/A
Leuconostoc pseudomesenteroides	#N/A
Listeria grayi	#N/A
Listeria innocua	#N/A
Listeria ivanovii	#N/A
Listeria monocytogenes	#N/A
Listeria seeligeri	#N/A
Listeria welshimeri	#N/A
Lodderomyces elongisporus	#N/A
Luteibacter rhizovicinus	#N/A
Lysinibacillus boronitolerans	#N/A
Lysinibacillus fusiformis	#N/A
Lysinibacillus sphaericus	#N/A
Macrococcus caseolyticus	#N/A
Magnusiomyces capitatus	#N/A
Malassezia furfur	#N/A
Malassezia pachydermatis	#N/A
Malikia spinosa	#N/A
Mannheimia glucosida	#N/A
Mannheimia granulomatis	#N/A
Mannheimia haemolytica	#N/A
Mannheimia varigena	#N/A
Marinibacillus marinus	#N/A
Marinilactibacillus psychrotolerans	#N/A
Massilia sp	#N/A
Massilia timonae	#N/A
Megamonas sp[2]	#N/A
Megasphaera micronuciformis	#N/A
Mesorhizobium loti	#N/A
Methanomonas methylovora	#N/A
Methyloarcula marina	#N/A
Methyloarcula terricola	#N/A
Methylobacillus glycogenes	#N/A
Methylobacillus sp	#N/A
Methylobacterium extorquens	#N/A
Methylobacterium fujisawaense	#N/A
Methylobacterium mesophilicum	#N/A
Methylobacterium organophilum	#N/A
Methylobacterium radiotolerans	#N/A
Methylobacterium rhodesianum	#N/A
Methylobacterium rhodinum	#N/A
Methylobacterium sp	#N/A
Methylobacterium zatmanii	#N/A
Microbacterium aerolatum	#N/A
Microbacterium arborescens	#N/A
Microbacterium aurum	#N/A
Microbacterium barkeri	#N/A
Microbacterium dextranolyticum	#N/A
Microbacterium flavescens	#N/A
Microbacterium flavum	#N/A
Microbacterium foliorum	#N/A
Microbacterium halotolerans	#N/A
Microbacterium hominis	#N/A
Microbacterium hydrocarbonoxydans	#N/A
Microbacterium imperiale	#N/A
Microbacterium keratanolyticum	#N/A
Microbacterium ketosireducens	#N/A
Microbacterium koreense	#N/A
Microbacterium lacticum	#N/A
Microbacterium laevaniformans	#N/A
Microbacterium liquefaciens	#N/A
Microbacterium luteolum	#N/A
Microbacterium maritypicum	#N/A
Microbacterium mitrae	#N/A
Microbacterium natoriense	#N/A
Microbacterium oleivorans	#N/A
Microbacterium oxydans	#N/A
Microbacterium paludicola	#N/A
Microbacterium phyllosphaerae	#N/A
Microbacterium resistens	#N/A
Microbacterium saperdae	#N/A
Microbacterium schleiferi	#N/A
Microbacterium sp	#N/A
Microbacterium terrae	#N/A
Microbacterium terregens	#N/A
Microbacterium testaceum	#N/A
Microbacterium thalassium	#N/A
Microbacterium trichothecenolyticum	#N/A
Microbacterium ulmi	#N/A
Micrococcus flavus	#N/A
Micrococcus luteus	#N/A
Micrococcus lylae	#N/A
Micrococcus terreus	#N/A
Micromonospora aurantiaca	#N/A
Micromonospora carbonacea	#N/A
Micromonospora chalcea	#N/A
Micromonospora chersina	#N/A
Micromonospora citrea	#N/A
Micromonospora coerulea	#N/A
Micromonospora echinaurantiaca	#N/A
Micromonospora echinofusca	#N/A
Micromonospora echinospora	#N/A
Micromonospora inyonensis	#N/A
Micromonospora peucetica	#N/A
Micromonospora purpureochromogenes	#N/A
Micromonospora sagamiensis	#N/A
Micromonospora sp	#N/A
Micromonospora viridifaciens	#N/A
Microsporum canis	#N/A
Microsporum_gypseum[ana]	#N/A
(Arthroderma_gypseum[teleo])	#N/A
Mobiluncus curtisii	#N/A
Mobiluncus sp	#N/A
Moellerella wisconsensis	#N/A
Moesziomyces bullatus	#N/A
Moorella thermoacetica	#N/A
Moraxella sp	#N/A
Moraxella_sg_Branhamella catarrhalis	#N/A
Moraxella_sg_Branhamella ovis	#N/A
Moraxella_sg_Moraxella atlantae	#N/A
Moraxella_sg_Moraxella boevrei	#N/A
Moraxella_sg_Moraxella bovis	#N/A
Moraxella_sg_Moraxella bovoculi	#N/A
Moraxella_sg_Moraxella canis	#N/A
Moraxella_sg_Moraxella caprae	#N/A
Moraxella_sg_Moraxella equi	#N/A
Moraxella_sg_Moraxella lacunata	#N/A
Moraxella_sg_Moraxella lincolnii	#N/A
Moraxella_sg_Moraxella nonliquefaciens	#N/A
Moraxella_sg_Moraxella oblonga	#N/A
Moraxella_sg_Moraxella osloensis	#N/A
Moraxella_sg_Moraxella pluranimalium	#N/A
Morganella morganii	#N/A
Mucor circinelloides	#N/A
Mycobacterium abscessus	Mycobacterium abscessus
Mycobacterium agri	Mycobacterium agri
Mycobacterium asiaticum	Mycobacterium asiaticum
Mycobacterium avium	Mycobacterium avium
Mycobacterium boenickei	#N/A
Mycobacterium bovis	Mycobacterium bovis
Mycobacterium celatum	Mycobacterium celatum
Mycobacterium chelonae	Mycobacterium chelonae
Mycobacterium chlorophenolicum	#N/A
Mycobacterium conceptionense	#N/A
Mycobacterium farcinogenes	Mycobacterium farcinogenes
Mycobacterium fortuitum	Mycobacterium fortuitum
Mycobacterium gordonae	Mycobacterium gordonae
Mycobacterium heckeshornense	#N/A
Mycobacterium hiberniae	#N/A
Mycobacterium hodleri	#N/A
Mycobacterium kansasii	Mycobacterium kansasii
Mycobacterium kumamotonense	#N/A
Mycobacterium lacus	#N/A
Mycobacterium mageritense	Mycobacterium mageritense
Mycobacterium malmoense	Mycobacterium malmoense
Mycobacterium marinum	Mycobacterium marinum
Mycobacterium montefiorense	#N/A
Mycobacterium mucogenicum	Mycobacterium mucogenicum
Mycobacterium neoaurum	Mycobacterium neoaurum
Mycobacterium palustre	#N/A
Mycobacterium peregrinum	Mycobacterium peregrinum
Mycobacterium phlei	Mycobacterium phlei
Mycobacterium pseudoshottsii	#N/A
Mycobacterium pulveris	#N/A
Mycobacterium rhodesiae	#N/A
Mycobacterium seoulense	#N/A
Mycobacterium shottsii	#N/A
Mycobacterium simiae	Mycobacterium simiae
Mycobacterium smegmatis	Mycobacterium smegmatis
Mycobacterium szulgai	Mycobacterium szulgai
Mycobacterium thermoresistibile	#N/A
Mycobacterium tokaiense	#N/A
Mycobacterium tuberculosis	Mycobacterium tuberculosis
Mycobacterium ulcerans	#N/A
Mycobacterium xenopi	Mycobacterium xenopi
Mycoplasma alkalescens	#N/A
Mycoplasma arginini	#N/A
Mycoplasma bovirhinis	#N/A
Mycoplasma bovis	#N/A
Mycoplasma canis	#N/A
Mycoplasma gallinaceum	#N/A
Mycoplasma gallisepticum	#N/A
Mycoplasma hyorhinis	#N/A
Mycoplasma ovipneumoniae	#N/A
Mycoplasma pullorum	#N/A
Myroides odoratimimus	#N/A
Myroides odoratus	#N/A
Neisseria bacilliformis	#N/A
Neisseria canis	#N/A
Neisseria cinerea	#N/A
Neisseria elongata	#N/A
Neisseria flavescens	#N/A
Neisseria gonorrhoeae	#N/A
Neisseria lactamica	#N/A
Neisseria macacae	#N/A
Neisseria meningitidis	#N/A
Neisseria mucosa	#N/A
Neisseria perflava	#N/A
Neisseria polysaccharea	#N/A
Neisseria sicca	#N/A
Neisseria sp[2]	#N/A
Neisseria subflava	#N/A
Neisseria weaveri	#N/A
Neisseria zoodegmatis	#N/A
Nesterenkonia lacusekhoensis	#N/A
Nocardia abscessus	#N/A
Nocardia africana	#N/A
Nocardia anaemiae	#N/A
Nocardia aobensis	#N/A
Nocardia araoensis	#N/A
Nocardia arthritidis	#N/A
Nocardia asiatica	#N/A
Nocardia asteroides	#N/A
Nocardia brasiliensis	#N/A
Nocardia carnea	#N/A
Nocardia concava	#N/A
Nocardia cyriacigeorgica	#N/A
Nocardia elegans	#N/A
Nocardia exalbida	#N/A
Nocardia farcinica	#N/A
Nocardia higoensis	#N/A
Nocardia ignorata	#N/A
Nocardia kruczakiae	#N/A
Nocardia niigatensis	#N/A
Nocardia nova	#N/A
Nocardia otitidiscaviarum	#N/A
Nocardia paucivorans	#N/A
Nocardia pneumoniae	#N/A
Nocardia salmonicida	#N/A
Nocardia seriolae	#N/A
Nocardia sienata	#N/A
Nocardia sp	#N/A
Nocardia testacea	#N/A
Nocardia thailandica	#N/A
Nocardia transvalensis	#N/A
Nocardia vermiculata	#N/A
Nocardia veterana	#N/A
Nocardia yamanashiensis	#N/A
Nocardioides jensenii	#N/A
Nocardioides simplex	#N/A
Nocardiopsis alba	#N/A
Novosphingobium aromaticivorum	#N/A
Novosphingobium hassiacum	#N/A
Novosphingobium lentum	#N/A
Novosphingobium naphthalenivorans	#N/A
Novosphingobium nitrogenifigens	#N/A
Novosphingobium pentaromativorans	#N/A
Novosphingobium resinovorum	#N/A
Novosphingobium rosa	#N/A
Novosphingobium stygium	#N/A
Novosphingobium subterraneum	#N/A
Novosphingobium taihuense	#N/A
Novosphingobium tardaugens	#N/A
Ochrobactrum anthropi	#N/A
Ochrobactrum gallinifaecis	#N/A
Ochrobactrum grignonense	#N/A
Ochrobactrum intermedium	#N/A
Ochrobactrum sp[3]	#N/A
Ochrobactrum tritici	#N/A
Odoribacter splanchnicus	#N/A
Oerskovia turbata	#N/A
Ogataea polymorpha	#N/A
Oligella ureolytica	#N/A
Oligella urethralis	#N/A
Olsenella profusa	#N/A
Olsenella uli	#N/A
Ornithobacterium rhinotracheale	#N/A
Paecilomyces lilanicus	#N/A
Paecilomyces variotii	#N/A
Paenibacillus agarexedens	#N/A
Paenibacillus agaridevorans	#N/A
Paenibacillus alginolyticus	#N/A
Paenibacillus alvei	#N/A
Paenibacillus amylolyticus	#N/A
Paenibacillus anaericanus	#N/A
Paenibacillus apiarius	#N/A
Paenibacillus assamensis	#N/A
Paenibacillus azoreducens	#N/A
Paenibacillus barcinonensis	#N/A
Paenibacillus barengoltzii	#N/A
Paenibacillus borealis	#N/A
Paenibacillus brasilensis	#N/A
Paenibacillus chibensis	#N/A
Paenibacillus chinjuensis	#N/A
Paenibacillus chitinolyticus	#N/A
Paenibacillus chondroitinus	#N/A
Paenibacillus cineris	#N/A
Paenibacillus cookii	#N/A
Paenibacillus curdlanolyticus	#N/A
Paenibacillus daejeonensis	#N/A
Paenibacillus dendritiformis	#N/A
Paenibacillus durus	#N/A
Paenibacillus edaphicus	#N/A
Paenibacillus ehimensis	#N/A
Paenibacillus favisporus	#N/A
Paenibacillus gansuensis	#N/A
Paenibacillus glucanolyticus	#N/A
Paenibacillus glycanilyticus	#N/A
Paenibacillus graminis	#N/A
Paenibacillus illinoisensis	#N/A
Paenibacillus jamilae	#N/A
Paenibacillus kobensis	#N/A
Paenibacillus lactis	#N/A
Paenibacillus larvae	#N/A
Paenibacillus lautus	#N/A
Paenibacillus macerans	#N/A
Paenibacillus macquariensis	#N/A
Paenibacillus massiliensis	#N/A
Paenibacillus mendelii	#N/A
Paenibacillus motobuensis	#N/A
Paenibacillus naphthalenovorans	#N/A
Paenibacillus nematophilus	#N/A
Paenibacillus odorifer	#N/A
Paenibacillus pabuli	#N/A
Paenibacillus pasadenensis	#N/A
Paenibacillus peoriae	#N/A
Paenibacillus phyllosphaerae	#N/A
Paenibacillus polymyxa	#N/A
Paenibacillus rhizosphaerae	#N/A
Paenibacillus sabinae	#N/A
Paenibacillus sp	#N/A
Paenibacillus stellifer	#N/A
Paenibacillus taiwanensis	#N/A
Paenibacillus terrae	#N/A
Paenibacillus thiaminolyticus	#N/A
Paenibacillus timonensis	#N/A
Paenibacillus turicensis	#N/A
Paenibacillus urinalis	#N/A
Paenibacillus validus	#N/A
Paenibacillus wynnii	#N/A
Paenibacillus xinjiangensis	#N/A
Paenibacillus xylanilyticus	#N/A
Paenibacillus zanthoxyli	#N/A
Pandoraea apista	#N/A
Pandoraea norimbergensis	#N/A
Pandoraea pnomenusa	#N/A
Pandoraea pulmonicola	#N/A
Pandoraea sp[2]	#N/A
Pandoraea sputorum	#N/A
Pannonibacter phragmitetus	#N/A
Pantoea agglomerans	#N/A
Pantoea ananatis	#N/A
Pantoea calida	#N/A
Pantoea dispersa	#N/A
Pantoea gaviniae	#N/A
Pantoea septica	#N/A
Pantoea sp	#N/A
Pantoea stewartii	#N/A
Parabacteroides distasonis	#N/A
Parabacteroides goldsteinii	#N/A
Parabacteroides johnsonii	#N/A
Paracoccus denitrificans	#N/A
Paracoccus versutus	#N/A
Paracoccus yeei	#N/A
Parascardovia denticolens	#N/A
Parvimonas micra	#N/A
Pasteurella aerogenes	#N/A
Pasteurella bettyae	#N/A
Pasteurella canis	#N/A
Pasteurella dagmatis	#N/A
Pasteurella mairii	#N/A
Pasteurella multocida	#N/A
Pasteurella pneumotropica	#N/A
Pasteurella stomatis	#N/A
Pectobacterium atrosepticum	#N/A
Pectobacterium betavasculorum	#N/A
Pectobacterium cacticida	#N/A
Pectobacterium carotovorum	#N/A
Pectobacterium cypripedii	#N/A
Pectobacterium wasabiae	#N/A
Pediococcus acidilactici	#N/A
Pediococcus pentosaceus	#N/A
Pelomonas saccharophila	#N/A
Pelomonas sp[3]	#N/A
Penicillium camemberti	#N/A
Penicilium chrysogenum	#N/A
Penicillium sp	#N/A
Peptococcus niger	#N/A
Peptoniphilus asaccharolyticus	#N/A
Peptoniphilus gorbachii	#N/A
Peptoniphilus harei	#N/A
Peptoniphilus indolicus	#N/A
Peptoniphilus ivorii	#N/A
Peptoniphilus sp	#N/A
Peptostreptococcus anaerobius	#N/A
Peptostreptococcus sp	#N/A
Phenylobacterium koreense	#N/A
Phoma exigua	#N/A
Phoma glomerata	#N/A
Phoma herbarum	#N/A
Photobacterium damselae	#N/A
Photobacterium iliopiscarium	#N/A
Photorhabdus asymbiotica	#N/A
Photorhabdus luminescens	#N/A
Photorhabdus temperata	#N/A
Pichia cactophila	#N/A
Pichia farinosa	#N/A
Pichia holstii	#N/A
Pichia kluyveri	#N/A
Pichia manshurica	#N/A
Pichia methylivora	#N/A
Pichia pseudocactophila	#N/A
Pigmentiphaga daeguensis	#N/A
Plesiomonas shigelloides	#N/A
Porphyromonas asaccharolytica	#N/A
Porphyromonas gingivalis	#N/A
Porphyromonas gulae	#N/A
Porphyromonas levii	#N/A
Porphyromonas macacae	#N/A
Porphyromonas sp	#N/A
Pragia fontium	#N/A
Prevotella amnii	#N/A
Prevotella baroniae	#N/A
Prevotella bergensis	#N/A
Prevotella bivia	#N/A
Prevotella buccae	#N/A
Prevotella buccalis	#N/A
Prevotella corporis	#N/A
Prevotella denticola	#N/A
Prevotella disiens	#N/A
Prevotella histicola	#N/A
Prevotella intermedia	#N/A
Prevotella maculosa	#N/A
Prevotella melaninogenica	#N/A
Prevotella multisaccharivorax	#N/A
Prevotella nanceiensis	#N/A
Prevotella nigrescens	#N/A
Prevotella oralis	#N/A
Prevotella oris	#N/A
Prevotella oulorum	#N/A
Prevotella pallens	#N/A
Prevotella salivae	#N/A
Prevotella shahii	#N/A
Prevotella sp	#N/A
Prevotella stercorea	#N/A
Propionibacterium acidifaciens	#N/A
Propionibacterium acidipropionici	#N/A
Propionibacterium acnes	#N/A
Propionibacterium australiense	#N/A
Propionibacterium avidum	#N/A
Propionibacterium cyclohexanicum	#N/A
Propionibacterium freudenreichii	#N/A
Propionibacterium granulosum	#N/A
Propionibacterium jensenii	#N/A
Propionibacterium microaerophilum	#N/A
Propionibacterium propionicum	#N/A
Propionibacterium sp	#N/A
Propionibacterium thoenii	#N/A
Propioniferax innocua	#N/A
Propionimicrobium lymphophilum	#N/A
Proteus hauseri	#N/A
Proteus mirabilis	#N/A
Proteus myxofaciens	#N/A
Proteus penneri	#N/A
Proteus vulgaris	#N/A
Prototheca wickerhamii	#N/A
alcalifaciens	#N/A
Providencia heimbachae	#N/A
Providencia rettgeri	#N/A
Providencia rustigianii	#N/A
Providencia stuartii	#N/A
Providencia vermicola	#N/A
Pseudacidovorax intermedius	#N/A
Pseudochrobactrum asaccharolyticum	#N/A
Pseudoclavibacter helvolus	#N/A
Pseudoclavibacter sp	#N/A
Pseudomonas abietaniphila	#N/A
Pseudomonas aeruginosa	#N/A
Pseudomonas agarici	#N/A
Pseudomonas alcaligenes	#N/A
Pseudomonas alcaliphila	#N/A
Pseudomonas anguilliseptica	#N/A
Pseudomonas antarctica	#N/A
Pseudomonas asplenii	#N/A
Pseudomonas avellanae	#N/A
Pseudomonas azotifigens	#N/A
Pseudomonas azotoformans	#N/A
Pseudomonas balearica	#N/A
Pseudomonas boreopolis	#N/A
Pseudomonas brassicacearum	#N/A
Pseudomonas brenneri	#N/A
Pseudomonas caricapapayae	#N/A
Pseudomonas cedrina	#N/A
Pseudomonas chlororaphis	#N/A
Pseudomonas cichorii	#N/A
Pseudomonas citronellolis	#N/A
Pseudomonas congelans	#N/A
Pseudomonas corrugata	#N/A
Pseudomonas extremorientalis	#N/A
Pseudomonas flavescens	#N/A
Pseudomonas fluorescens	#N/A
Pseudomonas fragi	#N/A
Pseudomonas frederiksbergensis	#N/A
Pseudomonas fulva	#N/A
Pseudomonas fuscovaginae	#N/A
Pseudomonas gessardii	#N/A
Pseudomonas graminis	#N/A
Pseudomonas grimontii	#N/A
Pseudomonas indica	#N/A
Pseudomonas jessenii	#N/A
Pseudomonas jinjuensis	#N/A
Pseudomonas kilonensis	#N/A
Pseudomonas koreensis	#N/A
Pseudomonas libanensis	#N/A
Pseudomonas lundensis	#N/A
Pseudomonas lutea	#N/A
Pseudomonas luteola	#N/A
Pseudomonas mandelii	#REF!
Pseudomonas marginalis	#REF!
Pseudomonas mendocina	#REF!
Pseudomonas migulae	#REF!
Pseudomonas monteilii	#REF!
Pseudomonas mosselii	#REF!
Pseudomonas mucidolens	#REF!
Pseudomonas nitroreducens	#REF!
Pseudomonas oleovorans	#REF!
Pseudomonas orientalis	#REF!
Pseudomonas oryzihabitans	#REF!
Pseudomonas otitidis	#REF!
Pseudomonas panipatensis	#REF!
Pseudomonas pertucinogena	#REF!
Pseudomonas pictorum	#REF!
Pseudomonas plecoglossicida	#REF!
Pseudomonas poae	#REF!
Pseudomonas pohangensis	#REF!
Pseudomonas proteolytica	#REF!
Pseudomonas pseudoalcaligenes	#REF!
Pseudomonas putida	#REF!
Pseudomonas resinovorans	#REF!
Pseudomonas rhizosphaerae	#REF!
Pseudomonas rhodesiae	#REF!
Pseudomonas savastanoi	#REF!
Pseudomonas segetis	#REF!
Pseudomonas sp	#REF!
Pseudomonas straminea	#REF!
Pseudomonas stutzeri	#REF!
Pseudomonas synxantha	#REF!
Pseudomonas syringae	#REF!
Pseudomonas taetrolens	#REF!
Pseudomonas thermotolerans	#REF!
Pseudomonas thivervalensis	#REF!
Pseudomonas tolaasii	#REF!
Pseudomonas trivialis	#REF!
Pseudomonas umsongensis	#REF!
Pseudomonas vancouverensis	#REF!
Pseudomonas veronii	#REF!
Pseudomonas viridiflava	#REF!
Pseudomonas xanthomarina	#REF!
Pseudonocardia hydrocarbonoxydans	#REF!
Pseudoxanthomonas kaohsiungensis	#REF!
Pseudoxanthomonas spadix	#REF!
Pseudozyma aphidis	#REF!
Psychrobacillus insolitus	#REF!
Psychrobacillus psychrodurans	#REF!
Psychrobacillus psychrotolerans	#REF!
Psychrobacter lutiphocae	#REF!
Psychrobacter sp	#REF!
Pullulanibacillus naganoensis	#REF!
Rahnella aquatilis	#REF!
Ralstonia insidiosa	#REF!
Ralstonia mannitolilytica	#REF!
Ralstonia picketii	#REF!
Ralstonia sp	#REF!
Ralstonia syzygii	#REF!
Raoultella ornithinolytica	#REF!
Raoultella planticola	#REF!
Raoultella terrigena	#REF!
Rathayibacter rathayi	#REF!
Rheinheimera soli	#REF!
Rhizobium radiobacter	#REF!
Rhizobium rubi	#REF!
Rhizobium tropici	#REF!
Rhizopus microsporus	#REF!
Rhodobacter aestuarii	#REF!
Rhodobacter veldkampii	#REF!
Rhodococcus aetherivorans	#REF!
Rhodococcus baikonurensis	#REF!
Rhodococcus coprophilus	#REF!
Rhodococcus corynebacterioides	#REF!
Rhodococcus equi	#REF!
Rhodococcus erythropolis	#REF!
Rhodococcus fascians	#REF!
Rhodococcus globerulus	#REF!
Rhodococcus gordoniae	#REF!
Rhodococcus imtechensis	#REF!
Rhodococcus jostii	#REF!
Rhodococcus koreensis	#REF!
Rhodococcus kroppenstedtii	#REF!
Rhodococcus kunmingensis	#REF!
Rhodococcus maanshanensis	#REF!
Rhodococcus marinonascens	#REF!
Rhodococcus opacus	#REF!
Rhodococcus percolatus	#REF!
Rhodococcus phenolicus	#REF!
Rhodococcus pyridinivorans	#REF!
Rhodococcus rhodnii	#REF!
Rhodococcus rhodochrous	#REF!
Rhodococcus ruber	#REF!
Rhodococcus triatomae	#REF!
Rhodococcus wratislaviensis	#REF!
Rhodococcus yunnanensis	#REF!
Rhodococcus zopfii	#REF!
Rhodospiridium sp	#REF!
Rhodotorula acheniorum	#REF!
Rhodotorula bacarum	#REF!
Rhodotorula bogoriensis	#REF!
Rhodotorula glutinis	#REF!
Rhodotorula minuta	#REF!
Rhodotorula mucilaginosa	#REF!
Rhodotorula pustula	#REF!
Riemerella anatipestifer	#REF!
Riemerella columbina	#REF!
Roseomonas mucosa	#REF!
Rothia aeria	#REF!
Rothia amarae	#REF!
Rothia dentocariosa	#REF!
Rothia mucilaginosa	#REF!
Rothia nasimurium	#REF!
Rubrivivax gelatinosus	#REF!
Ruminococcus gnavus	#REF!
Rummeliibacillus pycnus	#REF!
Saccharomyces cerevisiae	#REF!
Saccharopolyspora erythraea	#REF!
Saccharopolyspora hirsuta	#REF!
Saccharothrix mutabilis	#REF!
Salimicrobium halophilum	#REF!
Salinivibrio costicola	#REF!
Salmonella sp (bongori)	#REF!
Salmonella sp (choleraesuis)	#REF!
Salmonella sp (enterica st Enterica)	#REF!
Salmonella sp (enteritidis)	#REF!
Salmonella sp (typhimurium)	#REF!
Samsonia erythrinae	#REF!
Saprochaete clavata	#REF!
Saprochaete suaveolens	#REF!
Sarocladium strictum	#REF!
Scedosporium aurantiacum	#REF!
Schizophyllum commune	#REF!
Schizosaccharomyces pombe	#REF!
Scopulariopsis_brevicaulis[ana]	#REF!
(Microascus_brevicaulis[teleo])	#REF!
Selenomonas infelix	#REF!
Selenomonas sputigena	#REF!
Serratia entomophila	#REF!
Serratia ficaria	#REF!
Serratia fonticola	#REF!
Serratia grimesii	#REF!
Serratia liquefaciens	#REF!
Serratia marcescens	#REF!
Serratia odorifera	#REF!
Serratia plymuthica	#REF!
Serratia proteamaculans	#REF!
Serratia quinivorans	#REF!
Serratia rubidaea	#REF!
Serratia ureilytica	#REF!
Shewanella algae	#REF!
Shewanella baltica	#REF!
Shewanella fidelis	#REF!
Shewanella frigidimarina	#REF!
Shewanella profunda	#REF!
Shewanella putrefaciens	#REF!
Shimwellia blattae	#REF!
Sinomonas atrocyanea	#REF!
Slackia exigua	#REF!
Slackia heliotrinireducens	#REF!
Sodalis glossinidius	#REF!
Solibacillus silvestris	#REF!
Solobacterium moorei	#REF!
Sphingobacterium faecium	#REF!
Sphingobacterium mizutaii	#REF!
Sphingobacterium multivorum	#REF!
Sphingobacterium spiritivorum	#REF!
Sphingobacterium thalpophilum	#REF!
Sphingobium amiense	#REF!
Sphingobium aromaticiconvertens	#REF!
Sphingobium chlorophenolicum	#REF!
Sphingobium cloacae	#REF!
Sphingobium fuliginis	#REF!
Sphingobium herbicidovorans	#REF!
Sphingobium indicum	#REF!
Sphingobium japonicum	#REF!
Sphingobium olei	#REF!
Sphingobium xenophagum	#REF!
Sphingomonas abaci	#REF!
Sphingomonas adhaesiva	#REF!
Sphingomonas aerolata	#REF!
Sphingomonas aquatilis	#REF!
Sphingomonas asaccharolytica	#REF!
Sphingomonas aurantiaca	#REF!
Sphingomonas azotifigens	#REF!
Sphingomonas desiccabilis	#REF!
Sphingomonas faeni	#REF!
Sphingomonas haloaromaticamans	#REF!
Sphingomonas koreensis	#REF!
Sphingomonas mali	#REF!
Sphingomonas melonis	#REF!
Sphingomonas molluscorum	#REF!
Sphingomonas mucosissima	#REF!
Sphingomonas panni	#REF!
Sphingomonas parapaucimobilis	#REF!
Sphingomonas paucimobilis	#REF!
Sphingomonas phyllosphaerae	#REF!
Sphingomonas pituitosa	#REF!
Sphingomonas pruni	#REF!
Sphingomonas pseudosanguinis	#REF!
Sphingomonas sanguinis	#REF!
Sphingomonas soli	#REF!
Sphingomonas sp	#REF!
Sphingomonas trueperi	#REF!
Sphingomonas wittichii	#REF!
[truncated: 338 more rows]
[truncated: 32 more columns]
